# Supplementary material for: Enhanced Chemical and Electrochemical Stability of Polyaniline-Based Layer-by-Layer Films
Source: Polymers (Basel). 2021 Sep 3;13(17):2992. doi: 10.3390/polym13172992 (PMC8433781; doi:10.3390/polym13172992)
Supplement: Supplementary file 1 [file polymers-13-02992-s001.zip]

Archive with 1 entries (1 files):
- polymers-1355825-supplementary.pdf
